# Supplementary material for: Heterostructures Based on Cobalt Phthalocyanine Films Decorated with Gold Nanoparticles for the Detection of Low Concentrations of Ammonia and Nitric Oxide
Source: Biosensors (Basel). 2022 Jun 30;12(7):476. doi: 10.3390/bios12070476 (PMC9313448; doi:10.3390/bios12070476)
Supplement: Supplementary file 1 [file biosensors-12-00476-s001.zip]

Archive with 1 entries (1 files):
- biosensors-1765610-supplementary.pdf
